# Supplementary material for: A biomathematical model of immune response and barrier function in mice with pneumococcal lung infection
Source: PLoS One. 2020 Dec 3;15(12):e0243147. doi: 10.1371/journal.pone.0243147 (PMC7714238; doi:10.1371/journal.pone.0243147)
Supplement: S2 File — The file contains observed values. (TXT) [file pone.0243147.s002.txt]

A biomathematical model of immune response and barrier
function in mice with pneumococcal lung infection

Sibylle Schirm1, Peter Ahnert1, Sarah Berger2, Geraldine Nouailles2, Sandra-Maria
Wienhold2, Holger Müller-Redetzky2,3, Norbert Suttorp3, Markus Loeffler1, Martin
Witzenrath2,3, Markus Scholz1,4*

1 Institute for Medical Informatics, Statistics and Epidemiology, University of Leipzig,
Leipzig, Germany
2 Division of Pulmonary Inflammation, Charite Universitätsmedizin Berlin, corporate
member of Freie Universität Berlin, Humboldt-Universität zu Berlin, and Berlin
Institute of Health, Chariteplatz 1, 10117, Berlin, Germany
3 Department of Infectious Diseases and Respiratory Medicine, Charite 
Universitätsmedizin Berlin, corporate member of Freie Universität Berlin,
Humboldt-Universität zu Berlin, and Berlin Institute of Health, Berlin, Germany
4 LIFE Research Center of Civilization Diseases, University of Leipzig, Leipzig,
Germany
* markus.scholz@imise.uni-leipzig.de

Data used for model development (timepoints and observed values)


CFUBALF_naive	= [ 
0	0
0	0
0	0
0	0
0	0
0	0
0	0
0	0
0	0
	];
CFUBlood_naive	= [
0	0
0	0
0	0
0	0
0	0
0	0
0	0
0	0
0	0
	];
Barrier_naive	= [ 
0	0.001856945
0	0.001499207
0	0.001723821
0	0.002473665
0	0.001676389
0	0.002704153
0	0.002425957
0	0.001811438
0	0.001213517
	];
MONOBlood_naive	= [
 	 
 	 
 	 
0	0.16942
0	0.18533
0	0.33456
0	0.2832
0	0.12624
0	0.10744
	];
AMBALF_naive	= [ 
0	16500
0	29450.36
0	21338.64
0	34813.67
0	36500.13
0	65571.43
0	7882.38
0	21968.88
0	24206.4
	];
PMNBALF_naive	= [
0	314.29
0	70.79
0	153.52
0	85.33
0	6.65
0	213.24
0	1032.32
0	1034.13
0	251.98
	];
IMBALF_naive	= [ 
0	125.79
0	141.32
0	76.14
0	79.41
0	65.58
 	 
0	715.66
0	138.56
0	162.44
	];
ENA78BALF_naive	= [
0	50.42
0	62.87
0	46.92
0	26.72
0	33.05
0	42.62
0	70.94
0	90.9
0	27.58
	];
GROaBALF_naive	= [ 
0	7.96
0	4.01
0	2.42
0	5.74
0	5.13
0	5.75
0	11.21
0	14.7
0	6.53
	];
IL10BALF_naive	= [
0	1.89
0	0
0	0
0	0
0	0
0	0
0	0
0	0
0	0
	];
IL6BALF_naive	= [ 
0	2.92
0	0
0	0
0	1.96
0	2.43
0	0
0	0
0	3.32
0	0
	];
MCP1BALF_naive	= [
0	0
0	0
0	0
0	0
0	0
0	0
0	0
0	0
0	0
	];
TNFaBALF_naive	= [ 
0	0
0	1.26
0	0
0	0.76
0	0
0	0
0	3.19
0	6.11
0	3.4
	];
score_naive	= [
0	1 %set
0	1 %set
0	1 %set
0	1 %set
0	1 %set
0	1 %set
0	1 %set
0	1 %set
0	1 %set
	];
	
	
CFUBALF_SPN	= [ 
2	1220000
2	2560000
2	980000
2	1660000
2	2400000
2	900000
2	320000
2	1900000
2	2200000
6	1200000
6	3980000
6	1440000
6	1700000
6	720000
6	2600000
6	4240000
6	1400000
6	1700000
12	1940000
12	2120000
12	1200000
12	1410000
12	14200000
12	5100000
12	1420000
12	7440000
24	2440000
24	42000
24	184000
24	1480000
24	1160000
24	3820000
24	800000
24	98000
24	760000
 	 
 	 
 	 
 	 
36	5800
36	1530
36	46000
36	2460
36	112000

36	4200000
36	4000

48	420000
48	240000
48	3200
48	9600000
48	1850000
48	120000
48	93000
48	1280000
48	129000
 	 
 	 
 	 
 	 
60	12800

60	23200
60	3600000
 	 
60	1660000
60	349000

72	480
72	21800
	];
CFUBlood_SPN	= [
2	0
2	0
2	0
2	0
2	0
2	0
2	0
2	0
2	0
6	0
6	0
6	0
6	0
6	0
6	0
6	0
6	0
6	0
12	0
12	0
12	0
12	0
12	0
12	0
12	0
12	0.2
24	1840
24	18
24	8
24	40
24	120
24	166
24	4.4
24	5
24	6.4
 	 
 	 
 	 
 	 
36	10.2
36	35.4
36	41.6
36	12
36	132

36	2320
36	0

48	1100
48	640
48	46
48	66
48	1040
48	49
48	88
48	112
48	176
 	 
 	 
 	 
 	 
60	84

60	26.8
60	540
 	 
60	820
60	201

72	10.6
72	3040
	];
Barrier_SPN	= [ 
2	0.001956774
2	0.002529739
2	0.001788913
2	0.001568659
2	0.001567778
2	0.001605827
2	0.002758501
2	0.002569663
2	0.002061678
6	0.002077174
6	0.005276718
6	0.001811302
6	0.003502632
6	0.004113972
6	0.004387815
6	0.003154293
6	0.005278481
6	0.0089199
12	0.001837678
12	0.001686391
12	0.003483273
12	0.003302703
12	0.006606181
12	0.005039743
12	0.003127433
12	0.007247274
24	0.003934239
24	0.001914079
24	0.002498869
24	0.004858593
24	0.003410777
24	0.006217893
24	0.004014995
24	0.003112066
24	0.003932929
 	 
 	 
 	 
 	 
36	0.005933205
36	0.002338465
36	0.004259416
36	0.003328344
36	0.010893617

36	0.019996028
36	0.002627329

48	0.014771866
48	0.017135564
48	0.006017536
48	0.010962896
48	0.018998331
48	0.005087118
48	0.003038193
48	0.010309086
48	0.007526515
 	 
 	 
 	 
 	 
60	0.007146283

60	0.003414329
60	0.023452039
 	 
60	0.004371556
60	0.015530473
 	 
72	0.002642253
72	0.004276444
	];
MONOBlood_SPN	= [
2	0.34692
2	0.24795
2	0.17696
2	0.265
2	0.205
2	0.389
2	0.296
2	0.095
2	0.327
6	0.1092
6	0.1076
6	0.1258
6	0.103
6	0.097
6	0.116
6	0.191
6	0.091
6	0.139
12	0.4269
12	0.2036
12	0.317
12	0.243
 	 
12	0.137
12	0.302
12	0.119
24	0.448
24	0.394
24	0.462
24	0.528
24	0.497
24	0.563
24	0.22
24	0.66
24	0.25
 	 
 	 
 	 
 	 
36	0.1803
36	0.2964
 	 
36	0.254
36	0.135
 	 
 	 
36	0.091

48	0.083
 	 
 	 
 	 
48	0.1
48	0.086
48	0.088
48	0.115
48	0.137
 	 
 	 
 	 
 	 
 	 

 	 
60	0.11918
 	 
60	0.0992
60	0.0806

72	0.104
72	0.127
	];
AMBALF_SPN	= [ 
2	42472.84
2	30283.4
2	73777.28
2	44311.35
2	8649.14
2	43542.72
2	9766.05
2	22475.49
2	20167.92
6	15222.97
6	19171
6	12655.83
6	58179.67
6	94772.69
6	54836.99
6	41216.21
6	14238.49
6	24231.82
12	35487.55
12	30845.49
12	43703.6
12	63324.21
12	41681.07
12	63972.41
12	73177.95
12	86432.7
24	32052.34
24	58608.63
24	27169.85
24	122242.7
24	41429.25
24	23316.59
24	21436.22
24	36622.94
24	28165.03
 	 
 	 
 	 
 	 
36	60665.38
36	53155.01
36	68566.8
36	37598.82
36	65755.28

36	24040.97
36	34419.95

48	35152.09
48	35420.71
48	35462.48
48	77451.35
48	72792.05
48	32068.84
48	51262.18
48	36114.52
48	51133.08
 	 
 	 
 	 
 	 
60	12236.6

60	13576.14
60	15532.36
 	 
60	35549.74
60	79966.95

72	43762.42
72	72770.87
	];
PMNBALF_SPN	= [
2	256.83
2	250.56
2	224.43
2	962.28
2	286.38
2	95.44
2	869.41
2	1827.05
2	335.81
6	2854.67
6	15404.23
6	1669.38
6	25620.37
6	45875.87
6	96221.29
6	95068.85
6	1144.4
6	59642.67
12	26670.35
12	13584.8
12	31858.25
12	11210.08
12	44736.33
12	76482.03
12	36314
12	147308.2
24	342678.9
24	169900.3
24	110997
24	238251.2
24	142755
24	91461.17
24	65294.2
24	70110.6
24	126092.3
 	 
 	 
 	 
 	 
36	117031.1
36	33519.37
36	294836.6
36	30457.44
36	147372.8

36	62176.49
36	49730.46

48	146727.1
48	115865.3
48	78776.93
48	122494.9
48	506440.3
48	48934.09
48	68453.14
48	295755.9
48	137894.7
 	 
 	 
 	 
 	 
60	19021.98

60	8651.19
60	133984.9
 	 
60	104770.5
60	250154.8

72	16093.45
72	38616.77
	];
IMBALF_SPN	= [ 
2	17.14
2	55.8
2	113.23
2	43.29
2	36.8
2	76.35
2	248.16
2	378.14
2	65.05
6	150.4
6	335.54
6	232.49
6	695.64
6	812.66
6	853.49
6	520.47
6	255.18
6	501.63
12	329.72
12	281.95
12	451.99
12	507
12	4227.55
12	3285.53
12	1218.53
12	6025.35
24	100.03
24	127.41
24	45.65
24	2072.9
24	756.06
24	720.19
24	1504.42
24	1871.25
24	3351.57
 	 
 	 
 	 
 	 
36	8496.69
36	4030.49
36	11295.83
36	1311.35
36	1764.94

36	2502.88
36	1375.85

48	10066.75
48	8272.44
48	12687.76
48	12484.52
48	22935.13
48	8491.58
48	5217.69
48	3969.47
48	16635.23
 	 
 	 
 	 
 	 
60	8343.14

60	3821.48
60	5656.25
 	 
60	10849.16
60	5791.39

72	1830.31
72	10744.5
	];
ENA78BALF_SPN	= [
2	183.28
2	262.45
2	180.92
2	66.66
2	109.56
2	47.82
2	140.7
2	122.39
2	56.72
6	39.75
6	75.02
6	74.07
6	20.91
6	29.68
6	29.08
6	48.57
6	37.09
6	34.77
12	26.72
12	30.16
12	14.98
12	48.04
12	38.12
12	32.24
12	31.92
12	33.38
24	102.69
24	171.33
24	78.32
24	96.24
24	98.58
24	73.18
24	93.87
24	137.11
24	105.7
 	 
 	 
 	 
 	 
36	92.28
36	75.6
36	121.52
36	41.21
36	147.79

36	145.53
36	29.56

48	102.11
48	165.12
48	164.4
48	94.26
48	158.45
48	71.44
48	78.89
48	34.36
48	56.16
 	 
 	 
 	 
 	 
60	21.48

60	24.47
60	128.71
 	 
60	159.63
60	114.05

72	74.52
72	44.98
	];
GROaBALF_SPN	= [ 
2	473.76
2	0
2	198.1
2	423.42
2	389.2
2	94.63
2	205.74
2	615.33
2	241.4
6	222.09
6	0
6	436.67
6	769.91
6	186.63
6	639.9
6	1316.46
6	383.05
6	157.63
12	899.54
12	374.45
12	487.47
12	274.1
12	836.7
12	473.03
12	224.01
12	334.11
24	215.28
24	132.52
24	90.09
24	253.07
24	120.5
24	51.96
24	90.03
24	113.38
24	98.83
 	 
 	 
 	 
 	 
36	298.14
36	218.58
36	236.69
36	224.01
36	379.9

36	1009.65
36	41.67

48	1546.85
48	0
48	229.88
48	362.53
48	415.05
48	140.31
48	214.92
48	301.03
48	204.96
 	 
 	 
 	 
 	 
60	139.55

60	51.2
60	644.79
 	 
60	2326.02
60	0

72	41.72
72	60.28
	];
IL10BALF_SPN	= [
2	0
2	0
2	0
2	0
2	0
2	0.21
2	0
2	0
2	0
6	0
6	0
6	3.18
6	0
6	0
6	0
6	0
6	0
6	0
12	0
12	3.63
12	0
12	5.61
12	1.9
12	0
12	0
12	0
24	41.46
24	0
24	6.91
24	6.54
24	7.91
24	1.13
24	42.34
24	1.85
24	18.64
 	 
 	 
 	 
 	 
36	0
36	1.43
36	0
36	0
36	0

36	523.3
36	0

48	435.89
48	434.74
48	6.62
48	157.15
48	465.5
48	40.37
48	66.99
48	67.63
48	44.86
 	 
 	 
 	 
 	 
60	62.02

60	9.92
60	332.99
 	 
60	507.38
60	371.58

72	0
72	38.51
	];
IL6BALF_SPN	= [ 
2	59.65
2	269.33
2	18.45
2	15.6
2	52.93
2	9.26
2	0
2	13
2	9.26
6	135.2
6	682.33
6	348.34
6	414.9
6	326.39
6	771.45
6	1072.7
6	352.25
6	159.92
12	1957.84
12	1902.37
12	1153.28
12	720.11
12	2355.39
12	1039.66
12	1169.7
12	1341.35
24	2921.47
24	903.42
24	1645.13
24	2215.47
24	2773.92
24	1493.53
24	1922.97
24	3899.09
24	3246.36
 	 
 	 
 	 
 	 
36	1486.94
36	1469.22
36	1185.88
36	781.39
36	4169.42

36	13462.75
36	69.94

48	0.18
48	17478.29
48	748.06
48	4037.79
48	4585.54
48	1281.78
48	1447
48	4444.23
48	1629.43
 	 
 	 
 	 
 	 
60	1261.68

60	269.19
60	6673.37
 	 
60	14240.66
60	9119.99

72	779.85
72	459.74
	];
MCP1BALF_SPN	= [
2	6.38
2	24.08
2	0
2	0
2	3.15
2	0
2	8.91
2	23.12
2	0
6	2.68
6	14.16
6	15.87
6	0
6	10.47
6	16.56
6	23.68
6	13.77
6	14.17
12	40.87
12	57.87
12	25.85
12	16.58
12	165.34
12	18.82
12	23.67
12	110.24
24	771.85
24	391.18
24	424.85
24	406.29
24	480.14
24	279.1
24	354.52
24	593.82
24	514.81
 	 
 	 
 	 
 	 
36	829.96
36	345.52
36	946.56
36	389.13
36	1325

36	6618.31
36	114.14

48	6161.67
48	6885.58
48	605.88
48	3250.86
48	1629.55
48	1137.13
48	1230.38
48	2089.95
48	1158.09
 	 
 	 
 	 
 	 
60	556.72

60	177.21
60	6206.44
 	 
60	6175.72
60	3669.18

72	43.86
72	355.27
	];
TNFaBALF_SPN	= [ 
2	221.07
2	1276.13
2	128.42
2	355.38
2	867.02
2	50.06
2	455.05
2	1178.41
2	281.63
6	175.26
6	1324.62
6	991.2
6	709.29
6	305.6
6	1126.87
6	606.97
6	623.75
6	76.43
12	1806.12
12	1399
12	1090.28
12	1204.33
12	2517.96
12	1853.99
12	919.5
12	1393.88
24	2908.52
24	403.52
24	714.96
24	1054
24	1026.38
24	1223.4
24	1010.49
24	1325.62
24	1599.19
 	 
 	 
 	 
 	 
36	304.84
36	257.69
36	335.62
36	222.14
36	908.64

36	1125.34
36	38.11

48	263.52
48	303.81
48	92.65
48	221.57
48	859.05
48	82.54
48	117.05
48	830.49
48	166.14
 	 
 	 
 	 
 	 
60	44.9

60	24.79
60	665.99
 	 
60	339.24
60	307.17

72	26.83
72	40.94
	];
score_SPN	= [
 	 
 	 
 	 
 	 
 	 
 	 
 	 
 	 
 	 
 	 
 	 
 	 
 	 
 	 
 	 
 	 
 	 
 	 
 	 
 	 
 	 
 	 
 	 
 	 
 	 
 	 
 	 
 	 
 	 
 	 
 	 
 	 
 	 
 	 
 	 
24	20
24	11
24	2
24	13
 	 
 	 
 	 
 	 
 	 
 	 
 	 
 	 
 	 
 	 
 	 
 	 
 	 
 	 
 	 
 	 
 	 
 	 
48	19
48	20
48	22
48	21
 	 
 	 
 	 
 	 
 	 
 	 
 	 
 	 
 	 
 	 
	];
	
CFUBALF_ABIO24	= [ 
36	30800
36	154000
36	1720
36	28200
36	2260000
36	260
36	240
36	320
36	1840
 	 
 	 
 	 
 	 
48	70000
48	12000
48	24000
48	80
48	10200
48	4800
48	2700
48	20000
48	40000
 	 
 	 
 	 
 	 
60	320
60	160
60	260
60	100
60	0
60	760
60	13100
60	2340
60	2200
 	 
 	 
 	 
 	 
72	17600
72	0
72	640
72	560
72	0
72	0
72	40
72	3620
72	1460
 	 
 	 
 	 
 	 
96	280
96	0
96	160
96	0
96	140
96	0
96	80
96	2760
96	0
120	0
120	0
120	0
120	20
120	0
120	20
120	10200
120	460
	];
CFUBlood_ABIO24	= [
36	9
36	0
36	1
36	0
36	102
36	0.8
36	0
36	3.4
36	0
 	 
 	 
 	 
 	 
48	1140
48	14
48	360
48	0
48	0.8
48	0
48	0.6
48	0.2
48	4.8
 	 
 	 
 	 
 	 
60	0
60	3.2
60	24
60	5.6
60	0
60	0.2
60	0.2
60	40.2
60	4.2
 	 
 	 
 	 
 	 
72	2.4
72	0
72	0.6
72	1.6
72	6.4
72	0
72	1.6
72	3.8
72	13.4
 	 
 	 
 	 
 	 
96	0.4
96	0.2
96	2
96	5.4
96	0
96	0.6
96	0
96	0
96	0
120	0
120	0
120	0
120	0
120	0
120	0.6
120	0
120	86
	];
Barrier_ABIO24	= [ 
36	0.006299852
36	0.00281617
36	0.004316627
36	0.003242742
36	0.003776284
36	0.004490285
36	0.003413202
36	0.004488571
36	0.003868872
 	 
 	 
 	 
 	 
48	0.004362615
48	0.010232932
48	0.003583742
48	0.001665927
48	0.003704633
48	0.003912957
48	0.002440011
48	0.004605083
48	0.004424202
 	 
 	 
 	 
 	 
60	0.005597301
60	0.004889848
60	0.009906424
60	0.003175697
60	0.003711417
60	0.007807097
60	0.004710876
60	0.005723534
60	0.003531709
 	 
 	 
 	 
 	 
72	0.005503968
72	0.001633161
72	0.001578472
72	0.002913439
72	0.004299815
72	0.003977922
72	0.007381521
72	0.005174541
72	0.002415771
 	 
 	 
 	 
 	 
96	0.002338749
96	0.007932732
96	0.002228244
96	0.002368756
96	0.005105259
96	0.002311482
96	0.002619062
96	0.003834494
96	0.003118396
120	0.002568159
120	0.002560081
120	0.001168881
120	0.002055089
120	0.001861849
120	0.005779093
120	0.002038917
120	0.003057114
	];
MONOBlood_ABIO24	= [
36	0.1974
36	0.1502
36	0.1188
36	0.158
36	0.083
36	0.145
 	 
36	0.109
36	0.126
 	 
 	 
 	 
 	 
48	0.248
48	0.254
48	0.194
48	0.093
48	0.209
48	0.089
48	0.358
48	0.389
48	0.562
 	 
 	 
 	 
 	 
 	 
60	0.1
60	0.063
60	0.07252
60	0.12742
60	0.13344
 	 
60	0.1643
60	0.1293
 	 
 	 
 	 
 	 
72	0.203
72	0.088
72	0.131
72	0.10962
72	0.06042
72	0.16874
72	0.1183
72	0.1128
72	0.0755
 	 
 	 
 	 
 	 
96	0.152
96	0.198
96	0.233
96	0.0869
96	0.3878
96	0.0931
96	0.1253
96	0.5268
96	0.1348
120	0.05
120	0.543
120	0.203
120	0.2115
120	0.1092
120	0.0085
120	0.0086
120	0.126
	];
AMBALF_ABIO24	= [ 
36	49755.06
36	84124.95
36	43568.32
36	26797.09
36	98.39
36	57859.2
36	43092.94
36	47678.81
36	41691.87
 	 
 	 
 	 
 	 
48	57951.56
48	54104.46
48	80517.99
48	42699.59
48	65352.91
48	44021.59
48	53216.17
48	53478.77
48	72795.17
 	 
 	 
 	 
 	 
60	9924.97
60	10916.92
60	6715.39
60	44391.39
60	36420.39
60	105452
60	62419.1
60	67311.92
60	62261.24
 	 
 	 
 	 
 	 
72	19729.63
72	75012.63
72	29443.06
72	43727.04
72	94618.2
72	50051.47
72	81272.65
72	23609
72	110954.2
 	 
 	 
 	 
 	 
96	38970.02
96	29271.46
96	75574.69
96	136427.6
96	117871.9
96	48349.63
96	47948.92
96	40240.7
96	36304.11
120	79756.42
120	32082.38
120	54750.76
120	36576.19
120	45301.36
120	54549.18
120	61049.96
120	94986.43
	];
PMNBALF_ABIO24	= [
36	145510.8
36	435700.9
36	133017.5
36	359886
36	874.1
36	62843.43
36	38838.6
36	62669.58
36	40653.71
 	 
 	 
 	 
 	 
48	259293
48	160755.3
48	145584.6
48	8523.02
48	85650.03
48	131920.9
48	128062.8
48	118400.7
48	209371.4
 	 
 	 
 	 
 	 
60	6325
60	11104.91
60	5844.53
60	53385.67
60	22607.83
60	35320.81
60	81193.16
60	125618.3
60	96701.59
 	 
 	 
 	 
 	 
72	84185.39
72	20030.36
72	15793.62
72	11856.83
72	42007.92
72	24548.7
72	81073.38
72	41865.66
72	36161.68
 	 
 	 
 	 
 	 
96	13453.65
96	2906.49
96	9584.59
96	12333.97
96	6866.02
96	9215.07
96	6285.38
96	7716.3
96	6514.89
120	2285.11
120	1910.8
120	1541.93
120	1175.72
120	3517.08
120	17361.15
120	11735.4
120	3887.22
	];
IMBALF_ABIO24	= [ 
36	12139.3
36	10406.12
36	10199.29
36	12225.39
36	96.1
36	3139.86
36	576.91
36	3432.8
36	3171.7
 	 
 	 
 	 
 	 
48	25281.56
48	24574.94
48	14529.11
48	3334.78
48	15855.51
48	32215.38
48	25045.59
48	36241.19
48	21906.81
 	 
 	 
 	 
 	 
60	3517.67
60	5279.01
60	2242.84
60	15676.08
60	7283.68
60	10518.65
60	17820.22
60	28667.43
60	20900.69
 	 
 	 
 	 
 	 
72	24815.62
72	5437.92
72	10928.28
72	5800.06
72	25965.79
72	13404.99
72	67072.52
72	38478.6
72	45871.35
 	 
 	 
 	 
 	 
96	24638.4
96	6395.4
96	13533.09
96	39779.09
96	9933.12
96	12060.53
96	8639.29
96	7734.83
96	8060.94
120	7406.913
120	1709.08
120	10255.88
120	4383.55
120	11190.88
120	22243.97
120	27983.66
120	8427.38
	];
ENA78BALF_ABIO24	= [
36	87.07
36	108.36
36	103.4
36	125.58
36	175.77
36	66.09
36	45.52
36	205.51
36	57.82
 	 
 	 
 	 
 	 
48	191.16
48	188.83
48	133.41
48	171.38
48	314.72
48	168.74
48	223.73
48	164.86
48	233.28
 	 
 	 
 	 
 	 
60	13.09
60	75.48
60	111.89
60	52.94
60	75.37
60	31.26
60	107.51
60	92.61
60	72.94
 	 
 	 
 	 
 	 
72	354.6
72	90.8
72	86.79
72	19.76
72	126.63
72	43.24
72	169.15
72	146.31
72	33.38
 	 
 	 
 	 
 	 
96	23.72
96	49.51
96	31.98
96	37.29
96	47.45
96	43.56
96	51.57
96	60.41
96	37.79
120	84.64
120	48.78
120	39.26
120	80.5
 	 
120	105.01
120	33.16
120	22.85
	];
GROaBALF_ABIO24	= [ 
36	236.53
36	429.12
36	210.54
36	478.51
36	692.61
36	239.44
36	220.9
36	386.26
36	160.38
 	 
 	 
 	 
 	 
48	4050.37
48	163.42
48	145.51
48	75.78
48	230.31
48	93.22
48	200.43
48	283.17
48	198.23
 	 
 	 
 	 
 	 
60	18.44
60	178.95
60	77.98
60	46.1
60	90.41
60	37.47
60	129.86
60	183.47
60	39.77
 	 
 	 
 	 
 	 
72	193.87
72	27.1
72	35.99
72	23.89
72	174.56
72	29.34
72	58.95
72	60.89
72	24.73
 	 
 	 
 	 
 	 
96	49.39
96	25.58
96	5.28
96	22.61
96	49.58
96	16.64
96	12.03
96	20.37
96	8.89
120	5.46
120	5.18
120	7.34
120	7.43
 	 
120	16.54
120	7.97
120	4.68
	];
IL10BALF_ABIO24	= [
36	46.72
36	12.38
36	0
36	9.36
36	574.28
36	0
36	0
36	5.07
36	0
 	 
 	 
 	 
 	 
48	1093.59
48	3.89
48	0
48	0
48	0
48	0
48	0
48	0.91
48	2.61
 	 
 	 
 	 
 	 
60	0
60	8.99
60	0
60	0
60	0
60	1.9
60	0
60	0
60	0
 	 
 	 
 	 
 	 
72	0
72	0
72	0
72	0
72	0
72	0
72	0
72	0
72	0
 	 
 	 
 	 
 	 
96	34.52
96	0
96	0
96	0
96	13.04
96	0
96	0
96	0
96	0
120	0
120	0
120	0
120	0
 	 
120	0
120	0
120	0
	];
IL6BALF_ABIO24	= [ 
36	2288.94
36	1443
36	1333.13
36	1437.05
36	13795.75
36	2577.84
36	1089.86
36	1793.08
36	669.82
 	 
 	 
 	 
 	 
48	35291.01
48	210.31
48	165.46
48	17.56
48	145.38
48	138.29
48	225.54
48	351.97
48	360.39
 	 
 	 
 	 
 	 
60	16.58
60	410.09
60	16.67
60	25.35
60	47.55
60	36.1
60	72.24
60	180.78
60	66.42
 	 
 	 
 	 
 	 
72	73.23
72	8.65
72	4.07
72	23.53
72	43.82
72	6.76
72	18.53
72	30.33
72	2.59
 	 
 	 
 	 
 	 
96	163.71
96	49.07
96	0
96	9.72
96	23.13
96	3.1
96	2.92
96	6.61
96	4.07
120	1.96
120	2.27
120	1.96
120	4.18
 	 
120	12.9
120	6.61
120	0
	];
MCP1BALF_ABIO24	= [
36	1809.2
36	1182.9
36	1063.75
36	1183.28
36	6951
36	732.47
36	959.06
36	1304.81
36	400.25
 	 
 	 
 	 
 	 
48	11919.82
48	1364.6
48	787.99
48	62.69
48	358.18
48	423.03
48	483.09
48	703.63
48	2216.56
 	 
 	 
 	 
 	 
60	40.1
60	270.78
60	234.14
60	119.69
60	98.97
60	63.71
60	769.63
60	493.94
60	192.54
 	 
 	 
 	 
 	 
72	650.48
72	88.96
72	59.24
72	29.86
72	174.44
72	39.66
72	130.42
72	232.95
72	37.09
 	 
 	 
 	 
 	 
96	72.71
96	74.96
96	3.53
96	23.68
96	82.72
96	73.8
96	16.03
96	43.79
96	22.63
120	2.68
120	0
120	8.91
120	0
 	 
120	42.38
120	19.88
120	0
	];
TNFaBALF_ABIO24	= [ 
36	693.58
36	1564.84
36	427.54
36	755.46
36	3158.84
36	732.27
36	304.61
36	922.64
36	335.31
 	 
 	 
 	 
 	 
48	977.67
48	168.58
48	87.5
48	10.58
48	123.32
48	86.43
48	138.64
48	133.35
48	139.09
 	 
 	 
 	 
 	 
60	16.2
60	63.32
60	24.82
60	19.75
60	41.71
60	25.87
60	55.84
60	242.83
60	41.17
 	 
 	 
 	 
 	 
72	45.21
72	14.22
72	8.5
72	7.58
72	45.05
72	12.5
72	21.15
72	33.92
72	6.85
 	 
 	 
 	 
 	 
96	10.2
96	7.03
96	1.9
96	7.23
96	12.44
96	5.82
96	4.4
96	14.94
96	5.37
120	0
120	3.04
120	2.50
120	4.52
 	 
120	6.02
120	3.92
120	0
	];
score_ABIO24	= [
 	 
 	 
 	 
 	 
 	 
 	 
 	 
 	 
 	 
36	2
36	9
36	6
36	12.5
 	 
 	 
 	 
 	 
 	 
 	 
 	 
 	 
 	 
48	4
48	6
48	10
48	14
 	 
 	 
 	 
 	 
 	 
 	 
 	 
 	 
 	 
60	12
60	6
60	12.5
60	13
 	 
 	 
 	 
 	 
 	 
 	 
 	 
 	 
 	 
72	9
72	1
72	10
72	6.5
 	 
 	 
 	 
 	 
 	 
 	 
 	 
 	 
 	 
 	 
 	 
 	 
 	 
 	 
 	 
 	 
 	 
	];
	
	
CFUBALF_SOLV24	= [ 

36	26800
36	5400
36	108000
36	7800000
36	3220000
36	2140
36	6000
 	 
 	 
 	 
 	 
48	360000
48	6800
48	240000
48	700000
48	6400000
48	1100
48	66000
48	232000
 	 
 	 
 	 
60	298000
60	2600
60	50400
60	33300
60	34400

 	 
 	 
 	 
 	 
72	250
72	210000
 	 
 	 
 	 
	];
CFUBlood_SOLV24	= [

36	43.2
36	11.4
36	38
36	1180
36	1200
36	0.2
36	186
 	 
 	 
 	 
 	 
48	4360
48	180
48	860
48	2110
48	1900
48	22
48	44
48	176
 	 
 	 
 	 
60	1460
60	44
60	424
60	18
60	74
 	 
60	200
60	640
60	2400
 	 
 	 
 	 
 	 
72	82
72	96
 	 
 	 
 	 
	];
Barrier_SOLV24	= [ 

36	0.002980193
36	0.014691484
36	0.005011369
36	0.003652517
36	0.014426413
36	0.004733232
36	0.008230322
 	 
 	 
 	 
 	 
48	0.044346773
48	0.003228707
48	0.024155802
48	0.014107455
48	0.045997876
48	0.005686275
48	0.009807728
48	0.01618411
 	 
 	 
 	 
60	0.092104803
60	0.003374084
60	0.005438194
60	0.003505302
60	0.004457404
 	 
60	0.059839669
60	0.029130039
60	0.023161846
 	 
 	 
 	 
 	 
72	0.001798599
72	0.013045199
72	0.009815701
 	 
 	 
	];
MONOBlood_SOLV24	= [

 	 
36	0.2385
36	0.3626
36	0.1483
36	0.08
36	0.202
 	 
36	0.21
 	 
 	 
 	 
 	 
48	0.109
 	 
 	 
48	0.086
48	0.198
48	0.074
48	0.098
48	0.428
 	 
 	 
 	 
 	 
 	 
 	 
60	0.06667
 	 
 	 
60	0.0692
60	0.1415
60	0.0806
 	 
 	 
 	 
 	 
72	0.124
 	 
72	0.0767
 	 
 	 
	];
AMBALF_SOLV24	= [ 

36	69242.07
36	55873.08
36	48593.42
36	34688.76
36	33871.35
36	36401.99
36	26062.55
 	 
 	 
 	 
 	 
48	34302.49
48	20898.81
48	45635.59
48	435059.6
48	39538.6
48	75527.39
48	7065.23
48	62089.6
 	 
 	 
 	 
60	18973.47
60	12260.06
60	47877.06
60	47774.45
60	45612.6
 	 
60	69087.03
60	39361.4
60	32307.5
 	 
 	 
 	 
 	 
72	33441.11
72	44253.44
72	70680.26
 	 
 	 
	];
PMNBALF_SOLV24	= [

36	152229.3
36	40803.62
36	160852.9
36	220107.8
36	226511.6
36	41206.64
36	22945
 	 
 	 
 	 
 	 
48	164807.4
48	39645.76
48	300600
48	1589242
48	120563.5
48	43847.11
48	20467.95
48	163922.4
 	 
 	 
 	 
60	43167.93
60	8941.02
60	89329.68
60	30365.94
60	40883.57
 	 
60	300983
60	37494.42
60	43864.63
 	 
 	 
 	 
 	 
72	6080.67
72	32984.15
72	32175.2
 	 
 	 
	];
IMBALF_SOLV24	= [ 

36	17773.17
36	5064.3
36	13992.67
36	6524.66
36	6885.51
36	1901.03
36	1751.82
 	 
 	 
 	 
 	 
48	9698.481
48	9492.37
48	13264.58
48	107545.0794
48	3385.81
48	16368.9
48	3329.65
48	13794.94
 	 
 	 
 	 
60	8155.51
60	4236.55
60	18271.71
60	14800.01
60	16361.28
 	 
60	9703.51
60	4662.98
60	4904.81
 	 
 	 
 	 
 	 
72	4462.05
72	13618.26
72	10903.26
 	 
 	 
	];
ENA78BALF_SOLV24	= [

36	136.01
36	99.1
36	104.24
36	127.79
36	94.01
36	71.57
36	83.84
 	 
 	 
 	 
 	 
48	191.16
48	67.57
48	84.94
48	182.1
48	217.32
48	79.28
48	115.5
48	118.13
 	 
 	 
 	 
60	125.21
60	50.48
60	71.78
60	41.74
60	20.75
 	 
60	270.18
60	104.56
60	107.42
 	 
 	 
 	 
 	 
72	18
72	82.19
72	71.73
 	 
 	 
	];
GROaBALF_SOLV24	= [ 

36	541.79
36	247.88
36	143.28
36	867.33
36	426.7
36	219.21
36	368.35
 	 
 	 
 	 
 	 
48	4050.37
48	127.61
48	642.13
48	1042.68
48	1e-3 %set
48	34.3
48	366.28
48	1e-3 %set
 	 
 	 
 	 
60	1777.23
60	174.2
60	303.88
60	73.77
60	73.06
 	 
60	2149.43
60	582.08
60	983.56
 	 
 	 
 	 
 	 
72	16.81
72	692.77
72	393.65
 	 
 	 
	];
IL10BALF_SOLV24	= [

36	0
36	4.7
36	11.4
36	184.13
36	194.69
36	0
36	0
 	 
 	 
 	 
 	 
48	1093.59
48	16.55
48	359.7
48	302.44
48	2243.3
48	0
48	85
48	251.03
 	 
 	 
 	 
60	883.63
60	0
60	209.84
60	40.25
60	28.1
 	 
60	796.53
60	380.19
60	484.5
 	 
 	 
 	 
 	 
72	4.16
72	240.58
72	138.22
 	 
 	 
	];
IL6BALF_SOLV24	= [ 

36	1913.55
36	941.01
36	2189.16
36	10937.87
36	7234.08
36	1819.58
36	2067.53
 	 
 	 
 	 
 	 
48	35291.01
48	879.87
48	8527.45
48	9566.2
48	33315.9
48	194.28
48	3535.37
48	11563.93
 	 
 	 
 	 
60	17372.01
60	790.11
60	2013.18
60	309.35
60	925.56
 	 
60	14478.58
60	5936.34
60	12390.18
 	 
 	 
 	 
 	 
72	62.97
72	4557.79
72	4253.32
 	 
 	 
	];
MCP1BALF_SOLV24	= [

36	951.2
36	438.41
36	1096.1
36	4021.7
36	2019.23
36	666.15
36	1028.71
 	 
 	 
 	 
 	 
48	11919.82
48	494.96
48	7015.04
48	7635.39
48	6907.14
48	97.33
48	2583.56
48	3856.76
 	 
 	 
 	 
60	4676.32
60	154.14
60	1119.15
60	278.13
60	570.03
 	 
60	12252.94
60	2641.91
60	9788.69
 	 
 	 
 	 
 	 
72	56.18
72	2346.44
72	1423.47
 	 
 	 
	];
TNFaBALF_SOLV24	= [ 

36	241.39
36	207.29
36	376.81
36	1084.33
36	1391.74
36	374.08
36	946.72
 	 
 	 
 	 
 	 
48	977.67
48	101.33
48	297.77
48	170.62
48	1450.28
48	46.76
48	201.78
48	368.18
 	 
 	 
 	 
60	306.46
60	30.67
60	61.99
60	47.15
60	40.99
 	 
60	406.56
60	249.58
60	316.61
 	 
 	 
 	 
 	 
72	5.19
72	127.49
72	102.99
 	 
 	 
	];
score_SOLV24	= [
 	 
 	 
 	 
 	 
 	 
 	 
 	 
 	 
 	 
36	10.5
36	17.5
36	21.5
36	18.5
 	 
 	 
 	 
 	 
 	 
 	 
 	 
 	 
48	14
48	19.5
48	24
 	 
 	 
 	 
 	 
 	 
 	 
 	 
 	 
 	 
60	15.5
60	18
60	18
60	25
 	 
 	 
 	 
72	13
72	17.5
	];
	
CFUBALF_ABIO48	= [ 
 	 
60	4400
60	19800
60	7600
60	14000
60	7700
60	66000
60	32000
 	 
 	 
 	 
 	 
72	200
72	800
72	16000
72	40400
 	 
 	 
96	0
96	960
96	400
120	0
120	1400
	];
CFUBlood_ABIO48	= [
60	0
60	40.4
 	 
60	21.4
60	2.4
60	15.4
60	2.4
60	0.2
 	 
 	 
 	 
 	 
72	24
72	10.2
72	38.3
 	 
 	 
72	23.6
 	 
 	 
96	0.4
96	0
96	0
120	0
120	0
	];
Barrier_ABIO48	= [ 
60	0.00572291
60	0.004236223
 	 
60	0.003284907
60	0.011851852
60	0.015512195
60	0.012044235
60	0.00501675
 	 
 	 
 	 
 	 
72	0.002652542
72	0.000870916
72	0.001798599
 	 
 	 
72	0.002585733
 	 
 	 
96	0.003411765
96	0.005666417
96	0.004526251
120	0.002527147
120	0.001127166
	];
MONOBlood_ABIO48	= [
60	0.106
 	 
 	 
 	 
60	0.1097
60	0.0935
 	 
 	 
 	 
 	 
 	 
 	 
72	0.132
72	0.136
72	0.43
 	 
 	 
72	0.1933
 	 
 	 
96	0.266
96	0.6227
96	0.0514
120	0.1791
120	0.2283
	];
AMBALF_ABIO48	= [ 
60	16685.53
60	8058.78
 	 
60	40523.65
60	23455.48
60	25321.37
60	14502.87
60	18943.52
 	 
 	 
 	 
 	 
72	53648.22
72	6637.56
72	48504.76
 	 
 	 
72	20174.63
 	 
 	 
96	123851.3
96	73615.75
 	 
120	64008.19
120	47195.11
	];
PMNBALF_ABIO48	= [
60	14886.02
60	7768.99
 	 
60	58408.16
60	21575.51
60	76874.72
60	70430.49
60	13514.42
 	 
 	 
 	 
 	 
72	7733.3
72	165.86
72	157142.7
 	 
 	 
72	11545.05
 	 
 	 
96	26993.74
96	21643.41
 	 
120	6479.26
120	22344.42
	];
IMBALF_ABIO48	= [ 
60	6612.3
60	3417.84
 	 
60	12009.75
60	4357.18
60	12541.84
60	6877.35
60	12283.32
 	 
 	 
 	 
 	 
72	6413.59
72	435.17
72	27151.8
 	 
 	 
72	5105.49
 	 
 	 
96	25674.69
96	17783.17
 	 
120	8979.27
120	14129
	];
ENA78BALF_ABIO48	= [
60	53.62
60	51.03
 	 
60	30.17
60	87.02
60	86.26
60	134.53
60	67.12
 	 
 	 
 	 
 	 
72	27.53
72	35.95
72	70.94
 	 
 	 
72	146.24
 	 
 	 
96	30.17
96	42.2
 	 
120	44.09
120	44.1
	];
GROaBALF_ABIO48	= [ 
60	56.82
60	107.73
 	 
60	31.49
60	214.35
60	293.16
60	383.78
60	71.37
 	 
 	 
 	 
 	 
72	39.3
72	32.38
72	23.18
 	 
 	 
72	124.46
 	 
 	 
96	36.09
96	33.6
 	 
120	4.39
120	29.21
	];
IL10BALF_ABIO48	= [
60	4.16
60	449.13
 	 
60	59.09
60	210.5
60	578.32
60	919.66
60	18.83
 	 
 	 
 	 
 	 
72	25.01
72	4.14
72	327.32
 	 
 	 
72	3.53
 	 
 	 
96	0
96	28.65
 	 
120	0
120	0
	];
IL6BALF_ABIO48	= [ 
60	129.39
60	2314.08
 	 
60	455.95
60	3301.05
60	3132.73
60	4372.01
60	767.28
 	 
 	 
 	 
 	 
72	20.43
72	81.78
72	872.06
 	 
 	 
72	41.66
 	 
 	 
96	25.05
96	50.59
 	 
120	0
120	28.07
	];
MCP1BALF_ABIO48	= [
60	183.59
60	1004.15
 	 
60	522.08
60	1756.27
60	3081.84
60	1548.85
60	822.34
 	 
 	 
 	 
 	 
72	65.78
72	101.47
72	1530.11
 	 
 	 
72	809.59
 	 
 	 
96	146.81
96	423.81
 	 
120	0
120	379.42
	];
TNFaBALF_ABIO48	= [ 
60	24.11
60	98.84
 	 
60	36.69
60	85.9
60	125.6
60	286.28
60	46.3
 	 
 	 
 	 
 	 
72	7.35
72	7.79
72	68.26
 	 
 	 
72	19.75
 	 
 	 
96	10.63
96	18.86
 	 
120	0.24
120	23.32
	];
score_ABIO48	= [
 	 
 	 
 	 
 	 
 	 
 	 
 	 
 	 
60	17.5
60	21
60	22.5
60	15.5
 	 
 	 
 	 
 	 
 	 
 	 
72	17
72	17
 	 
 	 
 	 
 	 
 	 
	];
	
	
CFUBALF_SOLV48	= [ 

60	16900
60	470
60	740000
 	 
60	3580000
60	100000
60	220
 	 
 	 
 	 
72	14000
72	21600
 	 
 	 
	];
CFUBlood_SOLV48	= [

60	15.3
60	460
60	480
 	 
60	2600
60	94
60	68
 	 
 	 
 	 
72	5400
72	400
 	 
 	 
	];
Barrier_SOLV48	= [ 

60	0.004230711
60	0.003852112
60	0.053169041
 	 
60	0.011851852
60	0.025461475
60	0.009101072
 	 
 	 
 	 
72	0.005726496
72	0.003304647
 	 
 	 
	];
MONOBlood_SOLV48	= [

 	 
60	0.235
60	0.092
 	 
60	0.103
60	0.1411
60	0.0718
 	 
 	 
 	 
72	0.238
72	0.4752
 	 
 	 
	];
AMBALF_SOLV48	= [ 

60	15863.26
60	8361.56
60	47618.11
 	 
60	53980.9
60	59459.26
60	47588.87
 	 
 	 
 	 
72	26390.6
72	59224.28
 	 
 	 
	];
PMNBALF_SOLV48	= [

60	15142.91
60	8397.45
60	170998.6
 	 
60	193092.1
60	58488.58
60	15916.39
 	 
 	 
 	 
 	 
72	30156.68
 	 
 	 
	];
IMBALF_SOLV48	= [ 
 	 
60	6110.26
60	2783.77
60	5685.14
 	 
60	13432.25
60	14291.23
60	6347.85
 	 
 	 
 	 
 	 
72	25262.87
 	 
 	 
	];
ENA78BALF_SOLV48	= [

60	34.79
60	17.19
60	201.77
 	 
60	114.05
60	160.33
60	56.79
 	 
 	 
 	 
72	13.73
72	25.37
 	 
 	 
	];
GROaBALF_SOLV48	= [ 

60	35.63
60	25.36
60	844.82
 	 
60	1e-3
60	760.8
60	172.68
 	 
 	 
 	 
72	42.86
72	26.8
 	 
 	 
	];
IL10BALF_SOLV48	= [

60	0
60	0
60	464.93
 	 
60	1856.15
60	315.63
60	109.56
 	 
 	 
 	 
72	36.78
72	0.79
 	 
 	 
	];
IL6BALF_SOLV48	= [ 

60	79.12
60	217.76
60	8168.15
 	 
60	10420.7
60	6753.42
60	1076.99
 	 
 	 
 	 
72	254.86
72	194.44
 	 
 	 
	];
MCP1BALF_SOLV48	= [

60	75.77
60	41.21
60	6641.73
 	 
60	3800.31
60	3528.13
60	553.79
 	 
 	 
 	 
72	215.91
72	248.27
 	 
 	 
	];
TNFaBALF_SOLV48	= [ 

60	14.21
60	16.08
60	214.9
 	 
60	887.01
60	159.21
60	107.8
 	 
 	 
 	 
72	21.29
72	34.84
 	 
 	 
	];
score_SOLV48	= [
 	 
 	 
 	 
 	 
 	 
 	 
 	 
 	 
60	18.5
60	24
60	20.5
 	 
 	 
72	13.5
72	16
	];

	CFUBALF_D19h	= [ 
24	17000
24	10000
24	200
24	13000
24	520
24	2200
24	28000
 	 
 	 
 	 
 	 
 	 
 	 
 	 
 	 
 	 
 	 
 	 
 	 
 	 
 	 
 	 
 	 
48	2100
48	7000
48	1600
48	49000
 	 
 	 
 	 
 	 
 	 
 	 
 	 
 	 
 	 
 	 
 	 
 	 
 	 
];	
CFUBlood_D19h	= [
24	20
24	6
24	90
24	10
24	140
24	4
24	900
 	 
 	 
 	 
 	 
 	 
 	 
 	 
 	 
 	 
 	 
 	 
 	 
 	 
 	 
48	18
 	 
48	270
48	10000
48	1200
48	1100
 	 
 	 
 	 
 	 
 	 
 	 
 	 
 	 
 	 
 	 
 	 
 	 
 	 
];	
Barrier_D19h	= [ 
24	1.37
24	0.53
24	0.32
24	1.2
24	0.68
24	0.7
24	2.28
 	 
 	 
 	 
 	 
 	 
 	 
 	 
 	 
 	 
 	 
 	 
 	 
 	 
 	 
48	0.25
 	 
48	1.61
48	10.74
48	0.95
48	3.17
 	 
 	 
 	 
 	 
 	 
 	 
 	 
 	 
 	 
 	 
 	 
 	 
 	 
];	
MONOBlood_D19h	= [
 	 
24	102
24	320.23
24	506.29
24	70.36
24	174.45
24	440.46
 	 
 	 
 	 
 	 
 	 
 	 
 	 
 	 
 	 
 	 
 	 
 	 
 	 
 	 
48	655.8
 	 
48	148.48
48	1713.64
48	49.1
48	538.02
 	 
 	 
 	 
 	 
 	 
 	 
 	 
 	 
 	 
 	 
 	 
 	 
 	 
];	
AMBALF_D19h	= [ 
24	320224.1
24	53585.23
24	160140.86
24	77605.62
24	132828.45
24	112944
24	115329.41
 	 
 	 
 	 
 	 
 	 
 	 
 	 
 	 
 	 
 	 
 	 
 	 
 	 
 	 
48	123951.79
 	 
48	121693.89
48	242278.25
48	92047.01
48	150273.7
 	 
 	 
 	 
 	 
 	 
 	 
 	 
 	 
 	 
 	 
 	 
 	 
 	 
];	
PMNBALF_D19h	= [
24	507167.08
24	271297.73
24	203943.87
24	816252.86
24	331179.96
24	300185.6
24	942247.64
 	 
 	 
 	 
 	 
 	 
 	 
 	 
 	 
 	 
 	 
 	 
 	 
 	 
 	 
48	182420.79
 	 
48	586964.42
48	1333573.98
48	370776.29
48	2061755.13
 	 
 	 
 	 
 	 
 	 
 	 
 	 
 	 
 	 
 	 
 	 
 	 
 	 
];	
IMBALF_D19h	= [ 
 	 
 	 
 	 
 	 
];	
ENA78BALF_D19h	= [
 	 
 	 
 	 
 	 
 	 
 	 
];	
GROaBALF_D19h	= [ 
 	 
 	 
 	 
 	 
 	 
 	 
];	
IL10BALF_D19h	= [
 	 
 	 
 	 
 	 
 	 
 	 
 	 
24	41.29
24	66.17
24	56.08
24	8.9
24	46.91
24	20.04
24	33.72
24	27.84
24	9.17
24	19.88
24	8.25
24	19.51
24	59.07
 	 
 	 
 	 
 	 
 	 
 	 
 	 
48	213.2
48	580.81
48	426.99
48	76.27
48	7.48
48	134.87
 	 
48	8.62
 	 
48	64.85
48	356.28
48	29.64
48	269.56
];	
IL6BALF_D19h	= [ 
 	 
 	 
 	 
 	 
 	 
 	 
 	 
24	896.18
24	732.87
24	651.04
24	385.52
24	630.41
24	262.47
24	209.3
24	320.18
24	216.53
24	205.55
24	263.42
24	506.29
24	473.9
 	 
 	 
 	 
 	 
 	 
 	 
 	 
48	574.74
48	1292.88
48	667.37
48	669.44
48	104.55
48	666.19
 	 
48	27.54
 	 
48	750.48
48	3057.85
48	505.95
48	915.89
];	
MCP1BALF_D19h	= [
 	 
 	  	 
 	 	 
 	 
];	
TNFaBALF_D19h	= [ 
 	 
  	 
 	 	 
 	 
 	 
 	 
];	
score_D19h	= [
 	 
 	 
 	  	 
];	

CFUBALF_D19l	= [ 
24	3900
24	18000
24	540
24	23000
24	3900
24	380
24	90
24	5000
24	1000
24	2700
24	19000
24	190
24	170
 	 
 	 
 	 
 	 
 	 
 	 
 	 
 	 
 	 
 	 
 	 
 	 
 	 
48	360
 	 
 	 
 	 
48	220
 	 
48	2500
 	 
48	2000
 	 
48	12000
48	12000
48	23000
 	 
 	 
 	 
 	 
 	 
 	 
 	 
 	 
 	 
 	 
 	 
 	 
 	 
];	
CFUBlood_D19l	= [
24	3
24	21
24	2
24	200
24	700
24	180
24	0
24	60
24	120
24	13000
24	5500
24	6
24	210
 	 
 	 
 	 
 	 
 	 
 	 
 	 
 	 
 	 
 	 
 	 
 	 
 	 
48	10000
 	 
 	 
 	 
48	7000
 	 
48	1200
48	200
48	20000
 	 
48	43000
48	2800
48	500
 	 
 	 
 	 
 	 
 	 
 	 
 	 
 	 
 	 
 	 
 	 
 	 
 	 
];	
Barrier_D19l	= [ 
24	1.22
24	2.11
24	0.5
24	2.88
24	0.93
24	0.85
24	0.67
24	0.81
24	0.22
24	0.59
24	6.63
24	0.33
24	1.02
 	 
 	 
 	 
 	 
 	 
 	 
 	 
 	 
 	 
 	 
 	 
 	 
 	 
48	13.92
 	 
 	 
 	 
48	4.32
 	 
48	7.92
48	0.39
48	6.14
 	 
48	3.61
48	3.03
48	3.49
 	 
 	 
 	 
 	 
 	 
 	 
 	 
 	 
 	 
 	 
 	 
 	 
 	 
];	
MONOBlood_D19l	= [
24	313.46
24	278.4
24	148.38
24	403.14
24	60.36
 	 
24	189.82
24	153.96
24	93.3
24	32.4
24	36.75
24	123.49
24	276.62
 	 
 	 
 	 
 	 
 	 
 	 
 	 
 	 
 	 
 	 
 	 
 	 
 	 
48	380.55
 	 
 	 
 	 
48	1363.57
 	 
48	121.12
48	312.01
48	144.72
 	 
48	315.09
48	113.81
48	85.5
 	 
 	 
 	 
 	 
 	 
 	 
 	 
 	 
 	 
 	 
 	 
 	 
 	 
];	
AMBALF_D19l	= [ 
24	67866.44
24	123044.47
24	6632.18
24	150837.38
24	129781.91
24	98632.68
24	84252
24	107505.25
24	110299.89
24	136526.65
24	111863.44
24	69559.99
24	95954.94
 	 
 	 
 	 
 	 
 	 
 	 
 	 
 	 
 	 
 	 
 	 
 	 
 	 
48	122850.85
 	 
 	 
 	 
48	118187.04
 	 
48	153250
48	108875.17
48	144308.89
 	 
48	121459.53
48	153409.67
48	542964.95
 	 
 	 
 	 
 	 
 	 
 	 
 	 
 	 
 	 
 	 
 	 
 	 
 	 
];	
PMNBALF_D19l	= [
24	200786.21
24	712468.51
24	3647.65
24	483840.9
24	444717.8
24	207406.34
24	50333.6
24	625873.59
24	220966.45
24	700696.78
24	1154019.8
24	192385.92
24	176595.24
 	 
 	 
 	 
 	 
 	 
 	 
 	 
 	 
 	 
 	 
 	 
 	 
 	 
48	537289.12
 	 
 	 
 	 
48	231917.56
 	 
48	456937.5
48	214177.4
48	250301.42
 	 
48	594782.77
48	766673.75
48	2607129.2
 	 
 	 
 	 
 	 
 	 
 	 
 	 
 	 
 	 
 	 
 	 
 	 
 	 
];	
IMBALF_D19l	= [ 
 	 
 	 
 	 
 	 
];	
ENA78BALF_D19l	= [
 	 
 	 
 	 
 	 
];	
GROaBALF_D19l	= [ 
 	 
 	 
 	 
 	 
];	
IL10BALF_D19l	= [
 	 
 	 
 	 
 	 
 	 
 	 
 	 
 	 
 	 
 	 
 	 
 	 
 	 
24	15.61
24	26.82
24	6.03
24	28.02
24	28.93
24	10.3
24	5.97
24	25.52
24	7.5
24	31.64
24	43.85
24	4.26
24	16.61
 	 
 	 
 	 
 	 
 	 
 	 
 	 
 	 
 	 
 	 
 	 
 	 
 	 
48	573.42
 	 
 	 
 	 
48	234.43
 	 
48	60.05
48	8.25
48	243.72
 	 
48	294.67
48	89.64
48	210.92
];	
IL6BALF_D19l	= [ 
 	 
 	 
 	 
 	 
 	 
 	 
 	 
 	 
 	 
 	 
 	 
 	 
 	 
24	284.31
24	269.27
24	336.76
24	282.69
24	236.55
24	215.86
24	477.98
24	174.83
24	85.13
24	224.4
24	493.39
24	266.94
24	246.71
 	 
 	 
 	 
 	 
 	 
 	 
 	 
 	 
 	 
 	 
 	 
 	 
 	 
48	1407
 	 
 	 
 	 
48	1312.22
 	 
48	828.3
48	175.28
48	2553.61
 	 
48	2201.97
48	840.93
48	1086.62
];	
MCP1BALF_D19l	= [
 	 
 	 
 	 
 	
 	 
];	
TNFaBALF_D19l	= [ 
 	 
 	 
 	 
 	 
];	
score_D19l	= [
 	 
 	 
 	  	 
 	 
 	 
 	 
 	 
 	 
];	
CFUBALF_GlucoseNOX	= [ 
24	34000
24	2600
24	24000
24	490
24	1400
24	800
 	 
 	 
 	 
 	 
 	 
 	 
 	 
 	 
 	 
 	 
 	 
 	 
 	 
 	 
48	1200
 	 
48	230
48	400
 	 
48	7000
48	5200
 	 
 	 
 	 
 	 
 	 
 	 
 	 
 	 
 	 
 	 
 	 
 	 
 	 
];	
CFUBlood_GlucoseNOX	= [
24	16
24	150
24	27000
24	7
24	90
24	18
 	 
 	 
 	 
 	 
 	 
 	 
 	 
 	 
 	 
 	 
 	 
 	 
 	 
 	 
48	1500
 	 
48	1600
48	500
 	 
48	1600
48	700
 	 
 	 
 	 
 	 
 	 
 	 
 	 
 	 
 	 
 	 
 	 
 	 
 	 
];	
Barrier_GlucoseNOX	= [ 
24	7.79
24	0.45
24	1.01
24	0.45
24	2.65
24	1.08
 	 
 	 
 	 
 	 
 	 
 	 
 	 
 	 
 	 
 	 
 	 
 	 
 	 
 	 
48	8.69
 	 
48	0.53
48	3.57
 	 
48	3.62
48	4.12
 	 
 	 
 	 
 	 
 	 
 	 
 	 
 	 
 	 
 	 
 	 
 	 
 	 
];	
MONOBlood_GlucoseNOX	= [
24	153.85
24	455.55
24	788.18
24	435.31
24	402.1
24	114.84
 	 
 	 
 	 
 	 
 	 
 	 
 	 
 	 
 	 
 	 
 	 
 	 
 	 
 	 
48	178.46
 	 
48	191.65
48	312.18
 	 
48	148.63
48	267.39
 	 
 	 
 	 
 	 
 	 
 	 
 	 
 	 
 	 
 	 
 	 
 	 
 	 
];	
AMBALF_GlucoseNOX	= [ 
24	101338.28
24	80801.06
24	181974.95
24	106008.95
24	200376.19
24	148878.53
 	 
 	 
 	 
 	 
 	 
 	 
 	 
 	 
 	 
 	 
 	 
 	 
 	 
 	 
48	145281.9
 	 
48	98255.39
48	132456.16
 	 
48	97308.53
48	136763.42
 	 
 	 
 	 
 	 
 	 
 	 
 	 
 	 
 	 
 	 
 	 
 	 
 	 
];	
PMNBALF_GlucoseNOX	= [
24	578099.72
24	452196.81
24	1151128.39
24	229995.84
24	805867.39
24	471032.69
 	 
 	 
 	 
 	 
 	 
 	 
 	 
 	 
 	 
 	 
 	 
 	 
 	 
 	 
48	474982.09
 	 
48	104151.95
48	378104.02
 	 
48	213510.68
48	507864.92
 	 
 	 
 	 
 	 
 	 
 	 
 	 
 	 
 	 
 	 
 	 
 	 
 	 
];	
IMBALF_GlucoseNOX	= [ 
 	 
 	 
 	 
 	 
];	
ENA78BALF_GlucoseNOX	= [
 	 
 	 
 	 
];	
GROaBALF_GlucoseNOX	= [ 
 	 
 	 
 	 
];	
IL10BALF_GlucoseNOX	= [
 	 
 	 
 	 
 	 
 	 
 	 
 	 
24	17.6
24	16.85
24	79.68
24	28.32
24	24.63
24	24.32
24	36.73
24	15.45
24	103.3
 	 
24	15.95
24	8.9
 	 
 	 
 	 
 	 
 	 
 	 
 	 
 	 
48	309.63
 	 
48	334.69
48	143.47
48	113.51
48	168
48	284.41
 	 
48	50.58
48	183.21
 	 
48	213.52
48	222.83
];	
IL6BALF_GlucoseNOX	= [ 
 	 
 	 
 	 
 	 
 	 
 	 
 	 
24	486.59
24	314.04
24	338.75
24	387.64
24	290.86
24	354.65
24	486.69
24	172.29
24	704.68
 	 
24	280.5
24	146.83
 	 
 	 
 	 
 	 
 	 
 	 
 	 
 	 
48	1779.05
 	 
48	1195.64
48	732.72
48	614.69
48	607.34
48	1471.98
 	 
48	251.04
48	1339.51
 	 
48	1079.08
48	1454.87
];	
MCP1BALF_GlucoseNOX	= [
 	 
 	 
 	 
 	 
];	
TNFaBALF_GlucoseNOX	= [ 
 	 
 	 
 	 
 	 
];	
score_GlucoseNOX	= [
 	 
 	 
 	 
];	


CFUBALF_PBSNOX	= [ 
1	0
1	0
1	0
1	0
1	0
1	0
1	0
 	 
 	 
 	 
 	 
 	 
 	 
 	 
 	 
 	 
 	 
 	 
 	 
 	 
];	
CFUBlood_PBSNOX	= [
1	0
1	0
1	0
1	0
1	0
1	0
1	0
 	 
 	 
 	 
 	 
 	 
 	 
 	 
 	 
 	 
 	 
 	 
 	 
 	 
];	
Barrier_PBSNOX	= [ 
1	3.46
1	0.55
1	0.34
1	0.85
1	0.33
1	0.87
1	0.89
 	 
 	 
 	 
 	 
 	 
 	 
 	 
 	 
 	 
 	 
 	 
 	 
 	 
];	
MONOBlood_PBSNOX	= [
 	 
1	416.36
1	221.45
1	276.14
1	246.47
1	147.96
1	120.71
 	 
 	 
 	 
 	 
 	 
 	 
 	 
 	 
 	 
 	 
 	 
 	 
 	 
];	
AMBALF_PBSNOX	= [ 
1	16797.91
1	44902.99
1	45665.67
1	62801.71
1	66605.21
1	76507.54
1	113372.2
 	 
 	 
 	 
 	 
 	 
 	 
 	 
 	 
 	 
 	 
 	 
 	 
 	 
];	
PMNBALF_PBSNOX	= [
1	146.55
1	14345.44
1	271.98
1	339.75
1	2132.21
1	789.47
1	370.15
 	 
 	 
 	 
 	 
 	 
 	 
 	 
 	 
 	 
 	 
 	 
 	 
 	 
];	
IMBALF_PBSNOX	= [ 
 	 
 	 
 	 
 	 
 	 
 	 
 	 
 	 
 	 
 	 
 	 
 	 
 	 
 	 
 	 
 	 
 	 
 	 
 	 
 	 
];	
ENA78BALF_PBSNOX	= [
 	 
 	 
 	 
 	 
 	 
 	 
 	 
 	 
 	 
 	 
 	 
 	 
 	 
 	 
 	 
 	 
 	 
 	 
 	 
 	 
];	
GROaBALF_PBSNOX	= [ 
 	 
 	 
 	 
 	 
 	 
 	 
 	 
 	 
 	 
 	 
 	 
 	 
 	 
 	 
 	 
 	 
 	 
 	 
 	 
 	 
];	
IL10BALF_PBSNOX	= [
 	 
 	 
 	 
 	 
 	 
 	 
 	 
1	3.51
1	2.42
1	3.51
1	2.42
1	3.51
1	3.51
1	3.51
1	2.42
 	 
1	2.42
1	2.42
1	3.51
1	2.42
];	
IL6BALF_PBSNOX	= [ 
 	 
 	 
 	 
 	 
 	 
 	 
 	 
1	1.39
1	6.55
1	0.68
1	0.8
1	0.68
1	0.68
1	0.68
1	1.42
 	 
1	0.8
1	0.8
1	0.68
1	0.8
];	
MCP1BALF_PBSNOX	= [
 	 
 	 
 	 
 	 
 	 
 	 
 	 
 	 
 	 
 	 
 	 
 	 
 	 
 	 
 	 
 	 
 	 
 	 
 	 
 	 
];	
TNFaBALF_PBSNOX	= [ 
 	 
 	 
 	 
 	 
 	 
 	 
 	 
 	 
 	 
 	 
 	 
 	 
 	 
 	 
 	 
 	 
 	 
 	 
 	 
 	 
];	
score_PBSNOX	= [
 	 
 	 
 	 
 	 
 	 
 	 
 	 
 	 
 	 
 	 
 	 
 	 
 	 
 	 
 	 
 	 
 	 
 	 
 	 
 	 
];	
